# Supplementary material for: Optimal annual body mass index change for preventing spontaneous preterm birth in a subsequent pregnancy
Source: Sci Rep. 2022 Oct 19;12:17502. doi: 10.1038/s41598-022-22495-4 (PMC9582014; doi:10.1038/s41598-022-22495-4)
Supplement: Supplementary file 4 — Supplementary Tables. [file 41598_2022_22495_MOESM4_ESM.xlsx]

## Sheet: TableS1
Table S1. Univariable and multivariable logistic regression analysis of variables potentially associated with sPTB in the subsequent pregnancy
		Spontaneous PTB in the subsequent pregnancy
		n/N (%)	cOR	95%CI	aOR	95%CI
Index pregnancy	Maternal age ≥ 35 years	13/305 (4.3)	1.5	(0.8-2.8)	1.3	(0.6-2.6)
	Maternal age < 20 years	2/29 (6.9)	2.3	(0.5-10.0)	1.6	(0.3-9.0)
	Pre-pregnancy BMI ≥ 25.0 kg/m2	4/144 (2.8)	0.9	(0.3-2.4)	0.7	(0.2-2.2)
	Pre-pregnancy BMI < 18.5 kg/m2	16/321 (5.0)	1.9*	(1.0-3.4)	1.8	(0.9-3.5)
	Nulliparity	38/1,313 (2.9)	0.7	(0.4-1.3)	0.6	(0.3-1.1)
	Chronic hypertension	2/18 (11.1)	3.8	(0.8-16.8)	4.5	(0.8-23.7)
	Pre-existing DM	0/13 (0.0)	-	-	-	-
	Spontaneous PTB	16/66 (24.2)	13.7*	(7.1-26.3)	13.2*	(6.6-26.3)
	Medically indicated PTB	1/40 (2.5)	0.8	(0.1-5.8)	1.1	(0.1-8.7)
Inter- pregnancy	Pregnancy interval, years	-	1.1	(0.9-1.5)	1.1	(0.8-1.5)
	Anuual BMI change, kg/m2/year	-	0.7*	(0.5-0.9)	0.6*	(0.4-0.9)
	n/N: The number of sPTB events in the subsequent pregnancy/the number of patients for each variables; cOR, clude odds ratio; aOR, adjusted OR; CI, confidence interval; BMI, body mass index; HDP, hypertensive disorders of pregnancy; GDM, gestational diabetes mellitus; PTB, preterm birth * Statistically significant.

## Sheet: TableS2
Table S2. Univariable and multivariable logistic regression analysis of variables potentially associated with sPTB in the subsequent pregnancy by stratifying patients according to the underweight status
		Spontaneous PTB in the subsequent pregnancy
		Underweight in the index pregnancy (n=321)					Non-Underweight in the index pregnancy (n=1,322)
		n/N (%)	cOR	95%CI	aOR	95%CI	n/N (%)	cOR	95%CI	aOR	95%CI
Index pregnancy	Maternal age ≥ 35 years	4/43 (9.3)	2.3	(0.7-7.4)	2.5	(0.7-9.2)	9/262 (3.4)	1.8	(0.2-13.9)	1.1	(0.5-2.5)
	Maternal age < 20 years	1/8 (12.5)	2.8	(0.3-24.6)	4.1	(0.3-56.0)	1/21 (4.8)	1.4	(0.6-2.9)	0.8	(0.1-10.9)
	Nulliparity	13/261 (5.0)	1	(0.3-3.6)	1.5	(0.3-6.7)	25/1,052 (2.4)	0.6	(0.3-1.2)	0.6	(0.3-1.4)
	Spontaneous PTB	7/20 (35.0)	17.5*	(5.6-54.3)	17.0*	(5.0-57.8)	9/46 (19.6)	11.3*	(5.0-25.6)	11.1*	(4.7-26.0)
Inter- pregnancy	Pregnancy interval, years	-	1.8*	(1.2-2.7)	1.7*	(1.1-2.9)	-	0.8	(0.5-1.2)	0.9	(0.6-1.3)
	Anuual BMI change, kg/m2/year	-	1.1	(0.4-2.7)	1.3	(0.5-3.6)	-	0.6*	(0.4-0.8)	0.6*	(0.4-0.9)
	n/N: The number of sPTB events in the subsequent pregnancy/the number of patients for each variables; cOR, clude odds ratio; aOR, adjusted OR; CI, confidence interval; BMI, body mass index; PTB, preterm birth * Statistically significant.

## Sheet: TableS3
Table S3. ROC table predicting sPTB recurrence among women with a history of sPTB
Annual BMI change kg/m2/year	Sensitivity	1 - Specificity	Youden index
-3.83609	1	1	0
-2.53654	0.98	1	-0.02
-2.01554	0.98	0.938	0.042
-1.29322	0.98	0.875	0.105
-0.785324	0.96	0.875	0.085
-0.77038	0.94	0.875	0.065
-0.688568	0.92	0.875	0.045
-0.507052	0.9	0.875	0.025
-0.385313	0.88	0.875	0.005
-0.360105	0.86	0.875	-0.015
-0.328805	0.84	0.875	-0.035
-0.305031	0.82	0.875	-0.055
-0.295142	0.82	0.813	0.007
-0.282436	0.8	0.813	-0.013
-0.245372	0.78	0.813	-0.033
-0.202126	0.76	0.813	-0.053
-0.16936	0.76	0.75	0.01
-0.141346	0.76	0.688	0.072
-0.108601	0.76	0.625	0.135
-0.0768857	0.76	0.563	0.197
-0.0604488	0.74	0.563	0.177
-0.0254014	0.74	0.5	0.24
0.0174728	0.66	0.438	0.222
0.040985	0.66	0.375	0.285
0.0546868	0.66	0.313	0.347
0.0631359	0.64	0.313	0.327
0.0711628	0.62	0.313	0.307
0.0849272	0.6	0.313	0.287
0.121888	0.58	0.313	0.267
0.162092	0.56	0.313	0.247
0.173751	0.54	0.313	0.227
0.177611	0.54	0.25	0.29
0.194071	0.52	0.25	0.27
0.210507	0.52	0.188	0.332
0.226862	0.5	0.188	0.312
0.245267	0.48	0.188	0.292
0.252138	0.48	0.125	0.355
0.281813	0.46	0.125	0.335
0.321988	0.44	0.125	0.315
0.343775	0.42	0.125	0.295
0.374847	0.4	0.125	0.275
0.401726	0.38	0.125	0.255
0.432424	0.36	0.125	0.235
0.475924	0.34	0.125	0.215
0.511128	0.32	0.125	0.195
0.551354	0.32	0.063	0.257
0.61595	0.3	0.063	0.237
0.715942	0.28	0.063	0.217
0.780311	0.26	0.063	0.197
0.835846	0.24	0.063	0.177
0.896097	0.22	0.063	0.157
0.926998	0.2	0.063	0.137
0.960886	0.18	0.063	0.117
1.03702	0.16	0.063	0.097
1.15831	0.14	0.063	0.077
1.26114	0.14	0	0.14
1.3288	0.12	0	0.12
1.5379	0.1	0	0.1
1.72946	0.08	0	0.08
1.7601	0.06	0	0.06
2.06016	0.04	0	0.04
2.66185	0.02	0	0.02
3.98703	0	0	0
BMI, body mass index

## Sheet: TableS4
Table S4. Univariable and multivariable logistic regression analysis of variables potentially associated with mPTB in the subsequent pregnancy
		Medically indicated PTB in the subsequent pregnancy
		n/N (%)	cOR	95%CI	aOR	95%CI
Index pregnancy	Maternal age, years	-	1	(0.9-1.1)	1	(0.9-1.0)
	Pre-pregnancy BMI ≥ 25.0 kg/m2	8/148 (5.4)	3.0*	(1.3-6.6)	1.2	(0.4-3.3)
	Chronic hypertension	3/19 (15.8)	8.4*	(2.3-30.1)	5.2*	(1.2-22.0)
	Pre-exisiting DM	4/17 (23.5)	15.2*	(4.7-49.1)	19.0*	(4.8-75.6)
	Nulliparity	26/1,301 (2.0)	0.6	(0.3-1.4)	0.5	(0.2-1.1)
	HDP	11/197 (5.6)	3.3*	(1.6-6.8)	1.8	(0.8-4.3)
	Medically indicated PTB	9/48 (18.8)	13.3*	(5.9-30.1)	11.0*	(4.4-27.4)
Inter- pregnancy	Pregnancy interval, years	-	1.5*	(1.1-1.9)	1.5*	(1.1-1.9)
	Anuual BMI change < -0.3 kg/m2/year	9/270 (3.3)	1.7	(0.8-3.7)	1.8	(0.7-4.4)
	Anuual BMI change ≥ 0.72 kg/m2/year	6/281 (2.1)	1	(0.4-2.3)	1.3	(0.5-3.7)
	n/N: The number of mPTB events in the subsequent pregnancy/the number of patients for each variables; cOR, clude odds ratio; aOR, adjusted OR; CI, confidence interval; BMI, body mass index; HDP, hypertensive disorders of pregnancy; GDM, gestational diabetes mellitus; PTB, preterm birth * Statistically significant.
